# Supplementary material for: Hydrogen-Bonded Di(hydroperoxy)alkane Adducts of the Type Cy3P=O·(HOO)2CHR (R = Alkyl)
Source: Molecules. 2025 Jan 15;30(2):329. doi: 10.3390/molecules30020329 (PMC11767494; doi:10.3390/molecules30020329)
Supplement: Supplementary file 1 [file molecules-30-00329-s001.zip]

Archive with 1 entries (1 files):
- molecules-3410657-supplementary.pdf
